# Supplementary material for: Effects of carbohydrate drinks ingestion on executive function in athletes: a systematic review and meta-analysis
Source: Front Psychol. 2023 Aug 10;14:1183460. doi: 10.3389/fpsyg.2023.1183460 (PMC10448191; doi:10.3389/fpsyg.2023.1183460)
Supplement: Supplementary file 1 [file Data_Sheet_1.ZIP]

Archive with 6 entries (5 files):
- Supplementary Materials/Table 2/
- Supplementary Materials/File 1.docx
- Supplementary Materials/Table 1.xlsx
- Supplementary Materials/Table 2/ACC.xlsx
- Supplementary Materials/Table 2/RT.xlsx
- Supplementary Materials/Table 2/Score.xlsx
