# Supplementary material for: Effects of carbohydrate drinks ingestion on executive function in athletes: a systematic review and meta-analysis
Source: Front Psychol. 2023 Aug 10;14:1183460. doi: 10.3389/fpsyg.2023.1183460 (PMC10448191; doi:10.3389/fpsyg.2023.1183460)
Supplement: Supplementary file 1 [file Data_Sheet_1.ZIP › Supplementary Materials/Table 1.xlsx]

## Sheet: crossover trails
Unique ID	Hogervorst,E 1999	Study ID	1	Assessor	Y
Ref or Label	Horgervorst,E 1999	Aim	adhering to intervention (the 'per-protocol' effect)	The effect of adhering to intervention…	occurance of non-protocol interventions
Experimental	CHO	Comparator	PLA	Source	Journal article(s)
Outcome	RT	Results	SMD=0.25	Weight	1
Domain	Signalling question			Response	Comments
Bias arising from the randomization process	1.1 Was the allocation sequence random?			Y	Treatment sequences were drawn at random.
	1.2 Was the allocation sequence concealed until participants were enrolled and assigned to interventions?			NI
	1.3 Did baseline differences between intervention groups suggest a problem with the randomization process?			N	Not mentioned.
	Risk of bias judgement			Some concerns	Treatment sequences were drawn at random._x000D_ Not mentioned.
Domain S: Risk of bias arising from period and carryover effects	S.1 Was the number of participants allocated to each of the two sequences equal or nearly equal?			Y	The experiment was conducted according to an order balanced within subjects repeated measures design.
	S.2 If N/PN/NI to S.1: Were period effects accounted for in the analysis?			NA
	S.3 Was there sufficient time for any carryover effects to have disappeared before outcome assessment in the second period?			PY	Each subject came to the laboratory six times with a 1-week interval between separate trials.
	Risk of bias judgement			Low	The experiment was conducted according to an order balanced within subjects repeated measures design. _x000D_ _x000D_ Each subject came to the laboratory six times with a 1-week interval between separate trials.
Bias due to deviations from intended interventions	2.1 Were participants aware of their assigned intervention during the trial?			N	The five drinks were studied according to a double-blind, placebo-controlled, cross-over design.
	2.2 Were carers and people delivering the interventions aware of participants' assigned intervention during the trial?			N
	2.3. [If applicable:] If Y/PY/NI to 2.1 or 2.2: Were important non-protocol interventions balanced across intervention groups?
	2.4. [If applicable:] Were there failures in implementing the intervention that could have affected the outcome?			NA
	2.5. [If applicable:] Was there non-adherence to the assigned intervention regimen that could have affected participants’ outcomes?			NA
	2.6. If N/PN/NI to 2.3, or Y/PY/NI to 2.4 or 2.5: Was an appropriate analysis used to estimate the effect of adhering to the intervention?			NA
	Risk of bias judgement			Low	The five drinks were studied according to a double-blind, placebo-controlled, cross-over design._x000D_ _x000D_ _x000D_ _x000D_
Bias due to missing outcome data	3.1 Were data for this outcome available for all, or nearly all, participants randomized?			Y	All subjects completed the experiment
	3.2 If N/PN/NI to 3.1: Is there evidence that result was not biased by missing outcome data?			NA
	3.3 If N/PN to 3.2: Could missingness in the outcome depend on its true value?			NA
	3.4 If Y/PY/NI to 3.3: Is it likely that missingness in the outcome depended on its true value?			NA
	Risk of bias judgement			Low	All subjects completed the experiment_x000D_ _x000D_ _x000D_
Bias in measurement of the outcome	4.1 Was the method of measuring the outcome inappropriate?			N	There was no main effect of drink content (F4.10 = 1.38, ns) before exercise on visual selective attention as measured with the Stroop Interference, but there was a main effect of drink content after exercise (F4.10 = 3.88, p<0.05). Visual selective attention was improved by exercise itself. In addition, visual selective attention performance was significantly enhanced after CES-150, CES-225, and…
	4.2 Could measurement or ascertainment of the outcome have differed between intervention groups?			PN	The Stroop Color-Word Test (SCWT: [22]) is a visual selective attention test aimed at measuring interference susceptibility and consists of three cards. The test examines the speed at which color names are read (SCWT card I) and the speed at which colored patches are named (SCWT card Il). The SCWT card IlI involves color names again, but the printing ink is different from the color name. The vari…
	4.3 Were outcome assessors aware of the intervention received by study participants?			NI	Not mentioned.
	4.4 If Y/PY/NI to 4.3: Could assessment of the outcome have been influenced by knowledge of intervention received?			N
	4.5 If Y/PY/NI to 4.4: Is it likely that assessment of the outcome was influenced by knowledge of intervention received?			NA
	Risk of bias judgement			Low	There was no main effect of drink content (F4.10 = 1.38, ns) before exercise on visual selective attention as measured with the Stroop Interference, but there was a main effect of drink content after exercise (F4.10 = 3.88, p<0.05). Visual selective attention was improved by exercise itself. In addition, visual selective attention performance was significantly enhanced after CES-150, CES-225, and…
Bias in selection of the reported result	5.1 Were the data that produced this result analysed in accordance with a pre-specified analysis plan that was finalized before unblinded outcome data were available for analysis?			NI	Not mentioned.
	5.2 ... multiple eligible outcome measurements (e.g. scales, definitions, time points) within the outcome domain?			N	There is only one way.
	5.3 ... multiple eligible analyses of the data?			PN
	5.4 Is a result based on data from both periods sought, but unavailable on the basis of carryover having been identified?			N	The data from both periods contribute to the result being assessed for risk of bias.
	Risk of bias judgement			Some concerns	Not mentioned._x000D_ There is only one way._x000D_ _x000D_ The data from both periods contribute to the result being assessed for risk of bias.
Overall bias	Risk of bias judgement			Some concerns	Treatment sequences were drawn at random._x000D_ Not mentioned._x000D_ The five drinks were studied according to a double-blind, placebo-controlled, cross-over design._x000D_ _x000D_ _x000D_ _x000D_ _x000D_ All subjects completed the experiment_x000D_ _x000D_ _x000D_ _x000D_ There was no main effect of drink content (F4.10 = 1.38, ns) before exercise on visual selective attention as measured with…
Unique ID	Pompertes,L 2019	Study ID	2	Assessor	Y
Ref or Label	Pompertos,L 2019	Aim	adhering to intervention (the 'per-protocol' effect)	The effect of adhering to intervention…	occurance of non-protocol interventions
Experimental	CHO	Comparator	PLA	Source	Journal article(s)
Outcome	RT,ACC	Results	SMD（RT)=-1.18;SMD(ACC)=O.31	Weight	1
Domain	Signalling question			Response	Comments
Bias arising from the randomization process	1.1 Was the allocation sequence random?			Y	Each experimental session started with a short recall of the Simon task, followed by a pistol shooting performance, a first block of the Simon task and the ingestion in a single-blind manner of 250 millilitres (ml) of drink.
	1.2 Was the allocation sequence concealed until participants were enrolled and assigned to interventions?			NI
	1.3 Did baseline differences between intervention groups suggest a problem with the randomization process?			N	A first analysis was performed to assess the effect of nutritional supplements on shooting performance and on cognitive performance at rest (prior to exercise and ingestion vs prior to exercise and after half ingestion).
	Risk of bias judgement			Some concerns	Each experimental session started with a short recall of the Simon task, followed by a pistol shooting performance, a first block of the Simon task and the ingestion in a single-blind manner of 250 millilitres (ml) of drink._x000D_ A first analysis was performed to assess the effect of nutritional supplements on shooting performance and on cognitive performance at rest (prior to exercise and inge…
Domain S: Risk of bias arising from period and carryover effects	S.1 Was the number of participants allocated to each of the two sequences equal or nearly equal?			Y	The four experimental sessions were performed within two weeks, separated by, at least, 72 hours, and conducted at the same time of the day for each participant.
	S.2 If N/PN/NI to S.1: Were period effects accounted for in the analysis?			NA
	S.3 Was there sufficient time for any carryover effects to have disappeared before outcome assessment in the second period?			Y	The four experimental sessions were performed within two weeks, separated by, at least, 72 hours, and conducted at the same time of the day for each participant.
	Risk of bias judgement			Low	The four experimental sessions were performed within two weeks, separated by, at least, 72 hours, and conducted at the same time of the day for each participant._x000D_ _x000D_ The four experimental sessions were performed within two weeks, separated by, at least, 72 hours, and conducted at the same time of the day for each participant.
Bias due to deviations from intended interventions	2.1 Were participants aware of their assigned intervention during the trial?			N	Each experimental session started with a short recall of the Simon task, followed by a pistol shooting performance, a first block of the Simon task and the ingestion in a single-blind manner of 250 millilitres (ml) of drink.
	2.2 Were carers and people delivering the interventions aware of participants' assigned intervention during the trial?			Y
	2.3. [If applicable:] If Y/PY/NI to 2.1 or 2.2: Were important non-protocol interventions balanced across intervention groups?			NI	Not mentioned.
	2.4. [If applicable:] Were there failures in implementing the intervention that could have affected the outcome?			NA
	2.5. [If applicable:] Was there non-adherence to the assigned intervention regimen that could have affected participants’ outcomes?			NA
	2.6. If N/PN/NI to 2.3, or Y/PY/NI to 2.4 or 2.5: Was an appropriate analysis used to estimate the effect of adhering to the intervention?			Y	two-way ANOVA
	Risk of bias judgement			Some concerns	Each experimental session started with a short recall of the Simon task, followed by a pistol shooting performance, a first block of the Simon task and the ingestion in a single-blind manner of 250 millilitres (ml) of drink._x000D_ Not mentioned._x000D_ _x000D_ _x000D_ two-way ANOVA
Bias due to missing outcome data	3.1 Were data for this outcome available for all, or nearly all, participants randomized?			Y	Due to injuries during the experimental period, only ten athletes (6 males and 4 females) were included in the present results.(12 participants)
	3.2 If N/PN/NI to 3.1: Is there evidence that result was not biased by missing outcome data?			NA
	3.3 If N/PN to 3.2: Could missingness in the outcome depend on its true value?			NA
	3.4 If Y/PY/NI to 3.3: Is it likely that missingness in the outcome depended on its true value?			NA
	Risk of bias judgement			Low	Due to injuries during the experimental period, only ten athletes (6 males and 4 females) were included in the present results.(12 participants)_x000D_ _x000D_ _x000D_
Bias in measurement of the outcome	4.1 Was the method of measuring the outcome inappropriate?			N	two-way ANOVA
	4.2 Could measurement or ascertainment of the outcome have differed between intervention groups?			NI	Not mentioned.
	4.3 Were outcome assessors aware of the intervention received by study participants?			Y	a single-blind manner
	4.4 If Y/PY/NI to 4.3: Could assessment of the outcome have been influenced by knowledge of intervention received?			N
	4.5 If Y/PY/NI to 4.4: Is it likely that assessment of the outcome was influenced by knowledge of intervention received?			NA
	Risk of bias judgement			Some concerns	two-way ANOVA_x000D_ Not mentioned._x000D_ a single-blind manner_x000D_ _x000D_
Bias in selection of the reported result	5.1 Were the data that produced this result analysed in accordance with a pre-specified analysis plan that was finalized before unblinded outcome data were available for analysis?			NI	Not mentioned.
	5.2 ... multiple eligible outcome measurements (e.g. scales, definitions, time points) within the outcome domain?			N	There is only one way.
	5.3 ... multiple eligible analyses of the data?			PN
	5.4 Is a result based on data from both periods sought, but unavailable on the basis of carryover having been identified?			N
	Risk of bias judgement			Low	Not mentioned._x000D_ There is only one way._x000D_ _x000D_
Overall bias	Risk of bias judgement			Some concerns	Each experimental session started with a short recall of the Simon task, followed by a pistol shooting performance, a first block of the Simon task and the ingestion in a single-blind manner of 250 millilitres (ml) of drink._x000D_ A first analysis was performed to assess the effect of nutritional supplements on shooting performance and on cognitive performance at rest (prior to exercise and inge…
Unique ID	Winnick,J.J 2005	Study ID	3	Assessor	Y
Ref or Label	Winnick,J.J 2005	Aim	adhering to intervention (the 'per-protocol' effect)	The effect of adhering to intervention…	occurance of non-protocol interventions
Experimental	CHO	Comparator	PLA	Source	Journal article(s)
Outcome	RT,ACC	Results	SMD	Weight	1
Domain	Signalling question			Response	Comments
Bias arising from the randomization process	1.1 Was the allocation sequence random?			Y	A 6% CHO-electrolyte beverage or flavored placebo was administered during experimental sessions in a counterbalanced, double-blind fashion.
	1.2 Was the allocation sequence concealed until participants were enrolled and assigned to interventions?			NI
	1.3 Did baseline differences between intervention groups suggest a problem with the randomization process?			PN
	Risk of bias judgement			Some concerns	A 6% CHO-electrolyte beverage or flavored placebo was administered during experimental sessions in a counterbalanced, double-blind fashion._x000D_
Domain S: Risk of bias arising from period and carryover effects	S.1 Was the number of participants allocated to each of the two sequences equal or nearly equal?			Y	Twenty active men (N=10) and women (N=10), with experience competing in team sports, performed three practice sessions before two experimental trials during which they were fed either a 6% CHO solution or a flavored placebo (PBO).
	S.2 If N/PN/NI to S.1: Were period effects accounted for in the analysis?			NA
	S.3 Was there sufficient time for any carryover effects to have disappeared before outcome assessment in the second period?			Y	Experimental trials were performed during the morning with 1 wk separating each trial.
	Risk of bias judgement			Low	Twenty active men (N=10) and women (N=10), with experience competing in team sports, performed three practice sessions before two experimental trials during which they were fed either a 6% CHO solution or a flavored placebo (PBO)._x000D_ _x000D_ Experimental trials were performed during the morning with 1 wk separating each trial.
Bias due to deviations from intended interventions	2.1 Were participants aware of their assigned intervention during the trial?			N	A 6% CHO-electrolyte beverage or flavored placebo was administered during experimental sessions in a counterbalanced, double-blind fashion.
	2.2 Were carers and people delivering the interventions aware of participants' assigned intervention during the trial?			N
	2.3. [If applicable:] If Y/PY/NI to 2.1 or 2.2: Were important non-protocol interventions balanced across intervention groups?
	2.4. [If applicable:] Were there failures in implementing the intervention that could have affected the outcome?			NA
	2.5. [If applicable:] Was there non-adherence to the assigned intervention regimen that could have affected participants’ outcomes?			NA
	2.6. If N/PN/NI to 2.3, or Y/PY/NI to 2.4 or 2.5: Was an appropriate analysis used to estimate the effect of adhering to the intervention?			NA
	Risk of bias judgement			Low	A 6% CHO-electrolyte beverage or flavored placebo was administered during experimental sessions in a counterbalanced, double-blind fashion._x000D_ _x000D_ _x000D_ _x000D_
Bias due to missing outcome data	3.1 Were data for this outcome available for all, or nearly all, participants randomized?			Y	All subjects completed the experiment
	3.2 If N/PN/NI to 3.1: Is there evidence that result was not biased by missing outcome data?			NA
	3.3 If N/PN to 3.2: Could missingness in the outcome depend on its true value?			NA
	3.4 If Y/PY/NI to 3.3: Is it likely that missingness in the outcome depended on its true value?			NA
	Risk of bias judgement			Low	All subjects completed the experiment_x000D_ _x000D_ _x000D_
Bias in measurement of the outcome	4.1 Was the method of measuring the outcome inappropriate?			N	Repeated measures analysis of variance (treatment*time) was used for the statistical analysis of all data.
	4.2 Could measurement or ascertainment of the outcome have differed between intervention groups?			N
	4.3 Were outcome assessors aware of the intervention received by study participants?			N
	4.4 If Y/PY/NI to 4.3: Could assessment of the outcome have been influenced by knowledge of intervention received?			NA
	4.5 If Y/PY/NI to 4.4: Is it likely that assessment of the outcome was influenced by knowledge of intervention received?			NA
	Risk of bias judgement			Low	Repeated measures analysis of variance (treatment*time) was used for the statistical analysis of all data._x000D_ _x000D_ _x000D_ _x000D_
Bias in selection of the reported result	5.1 Were the data that produced this result analysed in accordance with a pre-specified analysis plan that was finalized before unblinded outcome data were available for analysis?			PY
	5.2 ... multiple eligible outcome measurements (e.g. scales, definitions, time points) within the outcome domain?			N	There is only one way.
	5.3 ... multiple eligible analyses of the data?			N
	5.4 Is a result based on data from both periods sought, but unavailable on the basis of carryover having been identified?			N
	Risk of bias judgement			Low	_x000D_ There is only one way._x000D_ _x000D_
Overall bias	Risk of bias judgement			Some concerns	A 6% CHO-electrolyte beverage or flavored placebo was administered during experimental sessions in a counterbalanced, double-blind fashion._x000D_ _x000D_ A 6% CHO-electrolyte beverage or flavored placebo was administered during experimental sessions in a counterbalanced, double-blind fashion._x000D_ _x000D_ _x000D_ _x000D_ _x000D_ All subjects completed the experiment_x000D_ _x000D_ _x000D_ _x00…
Unique ID	Zhu,Y 2020	Study ID	4	Assessor	Y
Ref or Label	Zhu,Y 2020	Aim	adhering to intervention (the 'per-protocol' effect)	The effect of adhering to intervention…	occurance of non-protocol interventions
Experimental	CHO	Comparator	PLA	Source	Journal article(s)
Outcome	RT,ACC	Results	SMD(RT)=0.05(S),0.00(C);SMD(ACC)=-0.22(S),-0.2(C)	Weight	1
Domain	Signalling question			Response	Comments
Bias arising from the randomization process	1.1 Was the allocation sequence random?			Y	In a single-blinded, randomized, cross-over experiment, 14 male players received three treatments
	1.2 Was the allocation sequence concealed until participants were enrolled and assigned to interventions?			NI
	1.3 Did baseline differences between intervention groups suggest a problem with the randomization process?			PN
	Risk of bias judgement			Some concerns	In a single-blinded, randomized, cross-over experiment, 14 male players received three treatments_x000D_
Domain S: Risk of bias arising from period and carryover effects	S.1 Was the number of participants allocated to each of the two sequences equal or nearly equal?			Y	In a single-blinded, randomized, cross-over experiment, 14 male players received three treatments
	S.2 If N/PN/NI to S.1: Were period effects accounted for in the analysis?			NA
	S.3 Was there sufficient time for any carryover effects to have disappeared before outcome assessment in the second period?			Y	At least 72 h washout periods were arranged for participants to sufficiently recover from the prior trial and prevent a carryover effect of the treatment (Ispirlidis et al., 2008).
	Risk of bias judgement			Low	In a single-blinded, randomized, cross-over experiment, 14 male players received three treatments_x000D_ _x000D_ At least 72 h washout periods were arranged for participants to sufficiently recover from the prior trial and prevent a carryover effect of the treatment (Ispirlidis et al., 2008).
Bias due to deviations from intended interventions	2.1 Were participants aware of their assigned intervention during the trial?			N	In a single-blinded, randomized, cross-over experiment, 14 male players received three treatments
	2.2 Were carers and people delivering the interventions aware of participants' assigned intervention during the trial?			Y
	2.3. [If applicable:] If Y/PY/NI to 2.1 or 2.2: Were important non-protocol interventions balanced across intervention groups?
	2.4. [If applicable:] Were there failures in implementing the intervention that could have affected the outcome?			NA
	2.5. [If applicable:] Was there non-adherence to the assigned intervention regimen that could have affected participants’ outcomes?			NA
	2.6. If N/PN/NI to 2.3, or Y/PY/NI to 2.4 or 2.5: Was an appropriate analysis used to estimate the effect of adhering to the intervention?			NA
	Risk of bias judgement			Low	In a single-blinded, randomized, cross-over experiment, 14 male players received three treatments_x000D_ _x000D_ _x000D_ _x000D_
Bias due to missing outcome data	3.1 Were data for this outcome available for all, or nearly all, participants randomized?			Y	All participants finished tests.
	3.2 If N/PN/NI to 3.1: Is there evidence that result was not biased by missing outcome data?			NA
	3.3 If N/PN to 3.2: Could missingness in the outcome depend on its true value?			NA
	3.4 If Y/PY/NI to 3.3: Is it likely that missingness in the outcome depended on its true value?			NA
	Risk of bias judgement			Low	All participants finished tests._x000D_ _x000D_ _x000D_
Bias in measurement of the outcome	4.1 Was the method of measuring the outcome inappropriate?			N	A two-way repeated measure analysis of variance (ANOVA) was used to detect the main and interactive effects of the treatments and time on participants’ performance.
	4.2 Could measurement or ascertainment of the outcome have differed between intervention groups?			N
	4.3 Were outcome assessors aware of the intervention received by study participants?			PY
	4.4 If Y/PY/NI to 4.3: Could assessment of the outcome have been influenced by knowledge of intervention received?			PN
	4.5 If Y/PY/NI to 4.4: Is it likely that assessment of the outcome was influenced by knowledge of intervention received?			NA
	Risk of bias judgement			Low	A two-way repeated measure analysis of variance (ANOVA) was used to detect the main and interactive effects of the treatments and time on participants’ performance._x000D_ _x000D_ _x000D_ _x000D_
Bias in selection of the reported result	5.1 Were the data that produced this result analysed in accordance with a pre-specified analysis plan that was finalized before unblinded outcome data were available for analysis?			PY
	5.2 ... multiple eligible outcome measurements (e.g. scales, definitions, time points) within the outcome domain?			N
	5.3 ... multiple eligible analyses of the data?			N
	5.4 Is a result based on data from both periods sought, but unavailable on the basis of carryover having been identified?			N
	Risk of bias judgement			Some concerns	_x000D_ _x000D_ _x000D_
Overall bias	Risk of bias judgement			Some concerns	In a single-blinded, randomized, cross-over experiment, 14 male players received three treatments_x000D_ _x000D_ In a single-blinded, randomized, cross-over experiment, 14 male players received three treatments_x000D_ _x000D_ _x000D_ _x000D_ _x000D_ All participants finished tests._x000D_ _x000D_ _x000D_ _x000D_ A two-way repeated measure analysis of variance (ANOVA) was used to detect the main a…
Unique ID	Sun,F.H 2020	Study ID	5	Assessor	y
Ref or Label	Sun,F.H 2020	Aim	adhering to intervention (the 'per-protocol' effect)	The effect of adhering to intervention…	occurance of non-protocol interventions
Experimental	CHO	Comparator	PLA	Source
Outcome	RT,ACC	Results	SMD(RT)=-0.15(S),-0.14(C);SMD(ACC)=-0.17(S),-0.09(C)	Weight	1
Domain	Signalling question			Response	Comments
Bias arising from the randomization process	1.1 Was the allocation sequence random?			Y	Sixteen male college soccer players completed three main trials in a randomized cross-over study design.
	1.2 Was the allocation sequence concealed until participants were enrolled and assigned to interventions?			NI
	1.3 Did baseline differences between intervention groups suggest a problem with the randomization process?			PN
	Risk of bias judgement			Some concerns	Sixteen male college soccer players completed three main trials in a randomized cross-over study design._x000D_
Domain S: Risk of bias arising from period and carryover effects	S.1 Was the number of participants allocated to each of the two sequences equal or nearly equal?			Y	Sixteen male college soccer players completed three main trials in a randomized cross-over study design.
	S.2 If N/PN/NI to S.1: Were period effects accounted for in the analysis?			NA
	S.3 Was there sufficient time for any carryover effects to have disappeared before outcome assessment in the second period?			Y	Participants completed three main experimental trials in a randomized cross-over design with a wash out period of around 7 days.
	Risk of bias judgement			Low	Sixteen male college soccer players completed three main trials in a randomized cross-over study design._x000D_ _x000D_ Participants completed three main experimental trials in a randomized cross-over design with a wash out period of around 7 days.
Bias due to deviations from intended interventions	2.1 Were participants aware of their assigned intervention during the trial?			N	Sixteen male college soccer players completed three main trials in a randomized cross-over study design.
	2.2 Were carers and people delivering the interventions aware of participants' assigned intervention during the trial?			NI
	2.3. [If applicable:] If Y/PY/NI to 2.1 or 2.2: Were important non-protocol interventions balanced across intervention groups?
	2.4. [If applicable:] Were there failures in implementing the intervention that could have affected the outcome?			NA
	2.5. [If applicable:] Was there non-adherence to the assigned intervention regimen that could have affected participants’ outcomes?			NA
	2.6. If N/PN/NI to 2.3, or Y/PY/NI to 2.4 or 2.5: Was an appropriate analysis used to estimate the effect of adhering to the intervention?			NA
	Risk of bias judgement			Low	Sixteen male college soccer players completed three main trials in a randomized cross-over study design._x000D_ _x000D_ _x000D_ _x000D_
Bias due to missing outcome data	3.1 Were data for this outcome available for all, or nearly all, participants randomized?			Y	All participants finished this trail.
	3.2 If N/PN/NI to 3.1: Is there evidence that result was not biased by missing outcome data?			NA
	3.3 If N/PN to 3.2: Could missingness in the outcome depend on its true value?			NA
	3.4 If Y/PY/NI to 3.3: Is it likely that missingness in the outcome depended on its true value?			NA
	Risk of bias judgement			Low	All participants finished this trail._x000D_ _x000D_ _x000D_
Bias in measurement of the outcome	4.1 Was the method of measuring the outcome inappropriate?			N	Separate analyses for each test level were performed due to the simple and complex levels of each test requiring different cognitive processes.
	4.2 Could measurement or ascertainment of the outcome have differed between intervention groups?			N
	4.3 Were outcome assessors aware of the intervention received by study participants?			PN
	4.4 If Y/PY/NI to 4.3: Could assessment of the outcome have been influenced by knowledge of intervention received?			NA
	4.5 If Y/PY/NI to 4.4: Is it likely that assessment of the outcome was influenced by knowledge of intervention received?			NA
	Risk of bias judgement			Low	Separate analyses for each test level were performed due to the simple and complex levels of each test requiring different cognitive processes._x000D_ _x000D_ _x000D_ _x000D_
Bias in selection of the reported result	5.1 Were the data that produced this result analysed in accordance with a pre-specified analysis plan that was finalized before unblinded outcome data were available for analysis?			NI
	5.2 ... multiple eligible outcome measurements (e.g. scales, definitions, time points) within the outcome domain?			N
	5.3 ... multiple eligible analyses of the data?			N
	5.4 Is a result based on data from both periods sought, but unavailable on the basis of carryover having been identified?			N
	Risk of bias judgement			Some concerns	_x000D_ _x000D_ _x000D_
Overall bias	Risk of bias judgement			Some concerns	Sixteen male college soccer players completed three main trials in a randomized cross-over study design._x000D_ _x000D_ Sixteen male college soccer players completed three main trials in a randomized cross-over study design._x000D_ _x000D_ _x000D_ _x000D_ _x000D_ All participants finished this trail._x000D_ _x000D_ _x000D_ _x000D_ Separate analyses for each test level were performed due to the si…
Unique ID	Harper, L. D. 2017	Study ID	6	Assessor	Y
Ref or Label		Aim	adhering to intervention (the 'per-protocol' effect)	The effect of adhering to intervention…	occurance of non-protocol interventions
Experimental	CHO	Comparator	PLA	Source	Journal article(s)
Outcome	RT,ACC	Results		Weight	1
Domain	Signalling question			Response	Comments
Bias arising from the randomization process	1.1 Was the allocation sequence random?			Y	Players consumed a carbohydrate-electrolyte (CHO), a flavour-matched placebo-electrolyte (PL) or a water (Wat) beverage in a cross-over fashion. Randomisation (www.randomization.com) was performed independently with researchers who recruited players being unaware of the allocated product sequence (concealed allocation).
	1.2 Was the allocation sequence concealed until participants were enrolled and assigned to interventions?			Y
	1.3 Did baseline differences between intervention groups suggest a problem with the randomization process?			N	The data given in the original article do not show baseline differences.
	Risk of bias judgement			Low	Players consumed a carbohydrate-electrolyte (CHO), a flavour-matched placebo-electrolyte (PL) or a water (Wat) beverage in a cross-over fashion. Randomisation (www.randomization.com) was performed independently with researchers who recruited players being unaware of the allocated product sequence (concealed allocation)._x000D_ The data given in the original article do not show baseline difference…
Domain S: Risk of bias arising from period and carryover effects	S.1 Was the number of participants allocated to each of the two sequences equal or nearly equal?			Y	15 male University soccer players completed all of the study.
	S.2 If N/PN/NI to S.1: Were period effects accounted for in the analysis?			NA
	S.3 Was there sufficient time for any carryover effects to have disappeared before outcome assessment in the second period?			Y	Separated by >7 days.
	Risk of bias judgement			Low	15 male University soccer players completed all of the study._x000D_ _x000D_ Separated by >7 days.
Bias due to deviations from intended interventions	2.1 Were participants aware of their assigned intervention during the trial?			N	The CHO and PL beverages were ready-to-drink formulations (PepsiCo International Ltd., USA) matched for sweetness, containing comparable amounts of Na+ (41 mg·100 ml-1), and were administered double-blind.
	2.2 Were carers and people delivering the interventions aware of participants' assigned intervention during the trial?			N
	2.3. [If applicable:] If Y/PY/NI to 2.1 or 2.2: Were important non-protocol interventions balanced across intervention groups?
	2.4. [If applicable:] Were there failures in implementing the intervention that could have affected the outcome?			NA
	2.5. [If applicable:] Was there non-adherence to the assigned intervention regimen that could have affected participants’ outcomes?			NA
	2.6. If N/PN/NI to 2.3, or Y/PY/NI to 2.4 or 2.5: Was an appropriate analysis used to estimate the effect of adhering to the intervention?			NA
	Risk of bias judgement			Low	The CHO and PL beverages were ready-to-drink formulations (PepsiCo International Ltd., USA) matched for sweetness, containing comparable amounts of Na+ (41 mg·100 ml-1), and were administered double-blind._x000D_ _x000D_ _x000D_ _x000D_
Bias due to missing outcome data	3.1 Were data for this outcome available for all, or nearly all, participants randomized?			Y	All subjects completed the experiment
	3.2 If N/PN/NI to 3.1: Is there evidence that result was not biased by missing outcome data?			NA
	3.3 If N/PN to 3.2: Could missingness in the outcome depend on its true value?			NA
	3.4 If Y/PY/NI to 3.3: Is it likely that missingness in the outcome depended on its true value?			NA
	Risk of bias judgement			Low	All subjects completed the experiment_x000D_ _x000D_ _x000D_
Bias in measurement of the outcome	4.1 Was the method of measuring the outcome inappropriate?			N	Players remained rested for ~90 min (10:00) until blood was taken (rest). Cognition (~20 min; 10:0584 10:25) was assessed (COMPASS; Northumbria University, UK) and mean speed and accuracy scores (secondary and working memory, attention, and decision-making) and the number of correct and incorrect responses (immediate and delayed word recall) were determined.
	4.2 Could measurement or ascertainment of the outcome have differed between intervention groups?			N
	4.3 Were outcome assessors aware of the intervention received by study participants?			PN	This experiment was a double-blind crossover experiment.
	4.4 If Y/PY/NI to 4.3: Could assessment of the outcome have been influenced by knowledge of intervention received?			NA
	4.5 If Y/PY/NI to 4.4: Is it likely that assessment of the outcome was influenced by knowledge of intervention received?			NA
	Risk of bias judgement			Low	Players remained rested for ~90 min (10:00) until blood was taken (rest). Cognition (~20 min; 10:0584 10:25) was assessed (COMPASS; Northumbria University, UK) and mean speed and accuracy scores (secondary and working memory, attention, and decision-making) and the number of correct and incorrect responses (immediate and delayed word recall) were determined._x000D_ _x000D_ This experiment was a d…
Bias in selection of the reported result	5.1 Were the data that produced this result analysed in accordance with a pre-specified analysis plan that was finalized before unblinded outcome data were available for analysis?			NI
	5.2 ... multiple eligible outcome measurements (e.g. scales, definitions, time points) within the outcome domain?			N
	5.3 ... multiple eligible analyses of the data?			N
	5.4 Is a result based on data from both periods sought, but unavailable on the basis of carryover having been identified?			N
	Risk of bias judgement			Some concerns
Overall bias	Risk of bias judgement			Some concerns	Players consumed a carbohydrate-electrolyte (CHO), a flavour-matched placebo-electrolyte (PL) or a water (Wat) beverage in a cross-over fashion. Randomisation (www.randomization.com) was performed independently with researchers who recruited players being unaware of the allocated product sequence (concealed allocation)._x000D_ The data given in the original article do not show baseline difference…
Unique ID	Wong, S. H. 2014	Study ID	8	Assessor	Y
Ref or Label		Aim	adhering to intervention (the 'per-protocol' effect)	The effect of adhering to intervention…	occurance of non-protocol interventions
Experimental	CHO	Comparator	DW	Source	Journal article(s)
Outcome	RT,ACC	Results		Weight	1
Domain	Signalling question			Response	Comments
Bias arising from the randomization process	1.1 Was the allocation sequence random?			Y	The 3 experimental trials were conducted in a randomized cross-over study design.
	1.2 Was the allocation sequence concealed until participants were enrolled and assigned to interventions?			NI
	1.3 Did baseline differences between intervention groups suggest a problem with the randomization process?			N	The data given in the original article do not show baseline differences.
	Risk of bias judgement			Some concerns	The 3 experimental trials were conducted in a randomized cross-over study design._x000D_ The data given in the original article do not show baseline differences.
Domain S: Risk of bias arising from period and carryover effects	S.1 Was the number of participants allocated to each of the two sequences equal or nearly equal?			Y	9 healthy males and 10 eumenorrheic females completed 3 runs in a randomized crossover study design.
	S.2 If N/PN/NI to S.1: Were period effects accounted for in the analysis?			NA
	S.3 Was there sufficient time for any carryover effects to have disappeared before outcome assessment in the second period?			Y	3 experimental trials were separated by at least 7 days in males and 30 days in females.
	Risk of bias judgement			Low	9 healthy males and 10 eumenorrheic females completed 3 runs in a randomized crossover study design._x000D_ _x000D_ 3 experimental trials were separated by at least 7 days in males and 30 days in females.
Bias due to deviations from intended interventions	2.1 Were participants aware of their assigned intervention during the trial?			PN
	2.2 Were carers and people delivering the interventions aware of participants' assigned intervention during the trial?			PN
	2.3. [If applicable:] If Y/PY/NI to 2.1 or 2.2: Were important non-protocol interventions balanced across intervention groups?			NA
	2.4. [If applicable:] Were there failures in implementing the intervention that could have affected the outcome?			NA
	2.5. [If applicable:] Was there non-adherence to the assigned intervention regimen that could have affected participants’ outcomes?			NA
	2.6. If N/PN/NI to 2.3, or Y/PY/NI to 2.4 or 2.5: Was an appropriate analysis used to estimate the effect of adhering to the intervention?			NA
	Risk of bias judgement			Low
Bias due to missing outcome data	3.1 Were data for this outcome available for all, or nearly all, participants randomized?			Y	All subjects completed the experiment
	3.2 If N/PN/NI to 3.1: Is there evidence that result was not biased by missing outcome data?			NA
	3.3 If N/PN to 3.2: Could missingness in the outcome depend on its true value?			NA
	3.4 If Y/PY/NI to 3.3: Is it likely that missingness in the outcome depended on its true value?			NA
	Risk of bias judgement			Low	All subjects completed the experiment_x000D_ _x000D_ _x000D_
Bias in measurement of the outcome	4.1 Was the method of measuring the outcome inappropriate?			N
	4.2 Could measurement or ascertainment of the outcome have differed between intervention groups?			N
	4.3 Were outcome assessors aware of the intervention received by study participants?			PN
	4.4 If Y/PY/NI to 4.3: Could assessment of the outcome have been influenced by knowledge of intervention received?			NA
	4.5 If Y/PY/NI to 4.4: Is it likely that assessment of the outcome was influenced by knowledge of intervention received?			NA
	Risk of bias judgement			Low
Bias in selection of the reported result	5.1 Were the data that produced this result analysed in accordance with a pre-specified analysis plan that was finalized before unblinded outcome data were available for analysis?			NI
	5.2 ... multiple eligible outcome measurements (e.g. scales, definitions, time points) within the outcome domain?			N
	5.3 ... multiple eligible analyses of the data?			N
	5.4 Is a result based on data from both periods sought, but unavailable on the basis of carryover having been identified?			N
	Risk of bias judgement			Some concerns
Overall bias	Risk of bias judgement			Some concerns	The 3 experimental trials were conducted in a randomized cross-over study design._x000D_ The data given in the original article do not show baseline differences._x000D_ _x000D_ All subjects completed the experiment_x000D_ _x000D_ _x000D_ _x000D_ _x000D_
Unique ID	Pomportes, L 2016	Study ID	9	Assessor	Y
Ref or Label		Aim	adhering to intervention (the 'per-protocol' effect)	The effect of adhering to intervention…	occurance of non-protocol interventions
Experimental	CHO	Comparator	PLA	Source	Journal article(s)
Outcome	RT,ACC	Results		Weight	1
Domain	Signalling question			Response	Comments
Bias arising from the randomization process	1.1 Was the allocation sequence random?			Y	Seventeen high levels athletes in explosive sports (fencing and squash) participated in a randomized, double-blind study consisting in series of 6 sprints (5s) with a passive recovery (25s) followed by 15 min submaximal cycling after either maltodextrine and fructose (CHO) or placebo (Pl) intake.
	1.2 Was the allocation sequence concealed until participants were enrolled and assigned to interventions?			PY
	1.3 Did baseline differences between intervention groups suggest a problem with the randomization process?			N	The data given in the original article do not show baseline differences.
	Risk of bias judgement			Low	Seventeen high levels athletes in explosive sports (fencing and squash) participated in a randomized, double-blind study consisting in series of 6 sprints (5s) with a passive recovery (25s) followed by 15 min submaximal cycling after either maltodextrine and fructose (CHO) or placebo (Pl) intake._x000D_ The data given in the original article do not show baseline differences.
Domain S: Risk of bias arising from period and carryover effects	S.1 Was the number of participants allocated to each of the two sequences equal or nearly equal?			Y	Each subject participated in two counterbalanced experimental sessions separated by 1 week at the same time of the day.
	S.2 If N/PN/NI to S.1: Were period effects accounted for in the analysis?			NA
	S.3 Was there sufficient time for any carryover effects to have disappeared before outcome assessment in the second period?			Y	Each subject participated in two counterbalanced experimental sessions separated by 1 week at the same time of the day.
	Risk of bias judgement			Low	Each subject participated in two counterbalanced experimental sessions separated by 1 week at the same time of the day._x000D_ _x000D_ Each subject participated in two counterbalanced experimental sessions separated by 1 week at the same time of the day.
Bias due to deviations from intended interventions	2.1 Were participants aware of their assigned intervention during the trial?			N	It was a a randomized, double-blind study.
	2.2 Were carers and people delivering the interventions aware of participants' assigned intervention during the trial?			N
	2.3. [If applicable:] If Y/PY/NI to 2.1 or 2.2: Were important non-protocol interventions balanced across intervention groups?			NA
	2.4. [If applicable:] Were there failures in implementing the intervention that could have affected the outcome?			NA
	2.5. [If applicable:] Was there non-adherence to the assigned intervention regimen that could have affected participants’ outcomes?			NA
	2.6. If N/PN/NI to 2.3, or Y/PY/NI to 2.4 or 2.5: Was an appropriate analysis used to estimate the effect of adhering to the intervention?			NA
	Risk of bias judgement			Low	It was a a randomized, double-blind study._x000D_ _x000D_ _x000D_ _x000D_
Bias due to missing outcome data	3.1 Were data for this outcome available for all, or nearly all, participants randomized?			Y	All subjects completed the experiment.
	3.2 If N/PN/NI to 3.1: Is there evidence that result was not biased by missing outcome data?			NA
	3.3 If N/PN to 3.2: Could missingness in the outcome depend on its true value?			NA
	3.4 If Y/PY/NI to 3.3: Is it likely that missingness in the outcome depended on its true value?			NA
	Risk of bias judgement			Low
Bias in measurement of the outcome	4.1 Was the method of measuring the outcome inappropriate?			N
	4.2 Could measurement or ascertainment of the outcome have differed between intervention groups?			N
	4.3 Were outcome assessors aware of the intervention received by study participants?			PN
	4.4 If Y/PY/NI to 4.3: Could assessment of the outcome have been influenced by knowledge of intervention received?			NA
	4.5 If Y/PY/NI to 4.4: Is it likely that assessment of the outcome was influenced by knowledge of intervention received?			NA
	Risk of bias judgement			Low
Bias in selection of the reported result	5.1 Were the data that produced this result analysed in accordance with a pre-specified analysis plan that was finalized before unblinded outcome data were available for analysis?			NI
	5.2 ... multiple eligible outcome measurements (e.g. scales, definitions, time points) within the outcome domain?			N
	5.3 ... multiple eligible analyses of the data?			N
	5.4 Is a result based on data from both periods sought, but unavailable on the basis of carryover having been identified?			N
	Risk of bias judgement			Some concerns
Overall bias	Risk of bias judgement			Some concerns	Seventeen high levels athletes in explosive sports (fencing and squash) participated in a randomized, double-blind study consisting in series of 6 sprints (5s) with a passive recovery (25s) followed by 15 min submaximal cycling after either maltodextrine and fructose (CHO) or placebo (Pl) intake._x000D_ The data given in the original article do not show baseline differences._x000D_ It was a a ran…
Unique ID	Pollow, D. 2016	Study ID		Assessor	Y
Ref or Label		Aim	adhering to intervention (the 'per-protocol' effect)	The effect of adhering to intervention…	occurance of non-protocol interventions
Experimental		Comparator		Source	Journal article(s)
Outcome		Results		Weight	1
Domain	Signalling question			Response	Comments
Bias arising from the randomization process	1.1 Was the allocation sequence random?			Y	The remaining four trials were conducted in a double blind, randomized, placebo-controlled crossover design.
	1.2 Was the allocation sequence concealed until participants were enrolled and assigned to interventions?			PY
	1.3 Did baseline differences between intervention groups suggest a problem with the randomization process?			N
	Risk of bias judgement			Low	The remaining four trials were conducted in a double blind, randomized, placebo-controlled crossover design._x000D_
Domain S: Risk of bias arising from period and carryover effects	S.1 Was the number of participants allocated to each of the two sequences equal or nearly equal?			Y	Each subject visited the laboratory on five occasions. During their first visit, body composition (Bod Pod GS, Cosmed Srl, Rome, Italy) and VO2 peak were determined and practice cognitive tests were conducted to reduce a learning effect. The remaining four trials were conducted in a double blind, randomized, placebo-controlled crossover design.
	S.2 If N/PN/NI to S.1: Were period effects accounted for in the analysis?			NA
	S.3 Was there sufficient time for any carryover effects to have disappeared before outcome assessment in the second period?			Y	Each laboratory visit was separated by at least 1 week.
	Risk of bias judgement			Low	Each subject visited the laboratory on five occasions. During their first visit, body composition (Bod Pod GS, Cosmed Srl, Rome, Italy) and VO2 peak were determined and practice cognitive tests were conducted to reduce a learning effect. The remaining four trials were conducted in a double blind, randomized, placebo-controlled crossover design._x000D_ _x000D_ Each laboratory visit was separated b…
Bias due to deviations from intended interventions	2.1 Were participants aware of their assigned intervention during the trial?			N	The remaining four trials were conducted in a double blind, randomized, placebo-controlled crossover design.
	2.2 Were carers and people delivering the interventions aware of participants' assigned intervention during the trial?			N
	2.3. [If applicable:] If Y/PY/NI to 2.1 or 2.2: Were important non-protocol interventions balanced across intervention groups?			NA
	2.4. [If applicable:] Were there failures in implementing the intervention that could have affected the outcome?			NA
	2.5. [If applicable:] Was there non-adherence to the assigned intervention regimen that could have affected participants’ outcomes?			NA
	2.6. If N/PN/NI to 2.3, or Y/PY/NI to 2.4 or 2.5: Was an appropriate analysis used to estimate the effect of adhering to the intervention?			NA
	Risk of bias judgement			Low	The remaining four trials were conducted in a double blind, randomized, placebo-controlled crossover design._x000D_ _x000D_ _x000D_ _x000D_
Bias due to missing outcome data	3.1 Were data for this outcome available for all, or nearly all, participants randomized?			Y	All participants finished this trail.
	3.2 If N/PN/NI to 3.1: Is there evidence that result was not biased by missing outcome data?			NA
	3.3 If N/PN to 3.2: Could missingness in the outcome depend on its true value?			NA
	3.4 If Y/PY/NI to 3.3: Is it likely that missingness in the outcome depended on its true value?			NA
	Risk of bias judgement			Low	All participants finished this trail._x000D_ _x000D_ _x000D_
Bias in measurement of the outcome	4.1 Was the method of measuring the outcome inappropriate?			N
	4.2 Could measurement or ascertainment of the outcome have differed between intervention groups?			N
	4.3 Were outcome assessors aware of the intervention received by study participants?			N
	4.4 If Y/PY/NI to 4.3: Could assessment of the outcome have been influenced by knowledge of intervention received?			NA
	4.5 If Y/PY/NI to 4.4: Is it likely that assessment of the outcome was influenced by knowledge of intervention received?			NA
	Risk of bias judgement			Low
Bias in selection of the reported result	5.1 Were the data that produced this result analysed in accordance with a pre-specified analysis plan that was finalized before unblinded outcome data were available for analysis?			NI
	5.2 ... multiple eligible outcome measurements (e.g. scales, definitions, time points) within the outcome domain?			N
	5.3 ... multiple eligible analyses of the data?			N
	5.4 Is a result based on data from both periods sought, but unavailable on the basis of carryover having been identified?			N
	Risk of bias judgement			Some concerns
Overall bias	Risk of bias judgement			Some concerns	The remaining four trials were conducted in a double blind, randomized, placebo-controlled crossover design._x000D_ _x000D_ The remaining four trials were conducted in a double blind, randomized, placebo-controlled crossover design._x000D_ _x000D_ _x000D_ _x000D_ _x000D_ All participants finished this trail._x000D_ _x000D_ _x000D_ _x000D_ _x000D_

## Sheet: parallel trail
Unique ID	Dupuy, O 2019	Study ID		Assessor	Y
Ref or Label		Aim	adhering to intervention (the 'per-protocol' effect)	The effect of adhering to intervention…	occurance of non-protocol interventions
Experimental	CHO	Comparator	PLA	Source	Journal article(s)
Outcome	RT, ACC	Results		Weight	1
Domain	Signalling question			Response	Comments
Bias arising from the randomization process	1.1 Was the allocation sequence random?			Y	All subjects were randomly assigned to one of these solutions which were administered (166 mL, total of 1 L) in an opaque bottle before each bout of 3 min at 95% of PPO, as shown in Figure 1.
	1.2 Was the allocation sequence concealed until participants were enrolled and assigned to interventions?			PY
	1.3 Did baseline differences between intervention groups suggest a problem with the randomization process?			N
	Risk of bias judgement			Low	All subjects were randomly assigned to one of these solutions which were administered (166 mL, total of 1 L) in an opaque bottle before each bout of 3 min at 95% of PPO, as shown in Figure 1.
Bias due to deviations from intended interventions	2.1 Were participants aware of their assigned intervention during the trial?			PN	All subjects were randomly assigned to one of these solutions which were administered (166 mL, total of 1 L) in an opaque bottle before each bout of 3 min at 95% of PPO, as shown in Figure 1.
	2.2 Were carers and people delivering the interventions aware of participants' assigned intervention during the trial?			PN
	2.3. [If applicable:] If Y/PY/NI to 2.1 or 2.2: Were important non-protocol interventions balanced across intervention groups?			NA
	2.4. [If applicable:] Were there failures in implementing the intervention that could have affected the outcome?			NA
	2.5. [If applicable:] Was there non-adherence to the assigned intervention regimen that could have affected participants’ outcomes?			NA
	2.6. If N/PN/NI to 2.3, or Y/PY/NI to 2.4 or 2.5: Was an appropriate analysis used to estimate the effect of adhering to the intervention?			NA
	Risk of bias judgement			Low	All subjects were randomly assigned to one of these solutions which were administered (166 mL, total of 1 L) in an opaque bottle before each bout of 3 min at 95% of PPO, as shown in Figure 1.
Bias due to missing outcome data	3.1 Were data for this outcome available for all, or nearly all, participants randomized?			Y	All participants complete the trails.
	3.2 If N/PN/NI to 3.1: Is there evidence that result was not biased by missing outcome data?			NA
	3.3 If N/PN to 3.2: Could missingness in the outcome depend on its true value?			NA
	3.4 If Y/PY/NI to 3.3: Is it likely that missingness in the outcome depended on its true value?			NA
	Risk of bias judgement			Low	All participants complete the trails._x000D_ _x000D_ _x000D_
Bias in measurement of the outcome	4.1 Was the method of measuring the outcome inappropriate?			N
	4.2 Could measurement or ascertainment of the outcome have differed between intervention groups?			N
	4.3 Were outcome assessors aware of the intervention received by study participants?			PN
	4.4 If Y/PY/NI to 4.3: Could assessment of the outcome have been influenced by knowledge of intervention received?			NA
	4.5 If Y/PY/NI to 4.4: Is it likely that assessment of the outcome was influenced by knowledge of intervention received?			NA
	Risk of bias judgement			Low
Bias in selection of the reported result	5.1 Were the data that produced this result analysed in accordance with a pre-specified analysis plan that was finalized before unblinded outcome data were available for analysis?			NI
	5.2 ... multiple eligible outcome measurements (e.g. scales, definitions, time points) within the outcome domain?			N
	5.3 ... multiple eligible analyses of the data?			N
	Risk of bias judgement			Some concerns
Overall bias	Risk of bias judgement			Some concerns	All subjects were randomly assigned to one of these solutions which were administered (166 mL, total of 1 L) in an opaque bottle before each bout of 3 min at 95% of PPO, as shown in Figure 1. All subjects were randomly assigned to one of these solutions which were administered (166 mL, total of 1 L) in an opaque bottle before each bout of 3 min at 95% of PPO, as shown in Figure 1. All participant…
