# Supplementary material for: Effects of carbohydrate drinks ingestion on executive function in athletes: a systematic review and meta-analysis
Source: Front Psychol. 2023 Aug 10;14:1183460. doi: 10.3389/fpsyg.2023.1183460 (PMC10448191; doi:10.3389/fpsyg.2023.1183460)
Supplement: Supplementary file 1 [file Data_Sheet_1.ZIP › Supplementary Materials/Table 2/ACC.xlsx]

## Sheet: Sheet1
author	Inter	pre.mean	pre.sd	post.mean	post.sd	n.e	Mean	SD	no.
Dupuy, O	PLA	0.97	0.03	0.91	0.07	17	-0.06	0.0761577	0.0058
Harper, L. D 2017 (Choice decision making)	PLA	96	2	95	4	15	-1	3.4641	12
Harper, L. D 2017 (Numeric working memory)	PLA	96	3	93	8	15	-3	7	49
Pomportes, L 2016	PLA	93.7	4.12311	97.4	8.24621	17	3.7	7.14143	51
Pomportes, L 2019	PLA	97.09	0.68	96.7	0.62	10	-0.39	0.652074	0.4252
Sun, F. H C	PLA	94.8	5.3	95	4.5	16	0.2	4.94874	24.49
Sun, F. H S	PLA	97.8	5.2	98.4	3	16	0.6	4.52106	20.44
Wong, S. H 2014 (WMT of Men)	PLA	1.16	0.27	1.16	0.27	9	0	0.27	0.0729
Wong, S. H 2014 (WMT of Women)	PLA	1.06	0.0948683	1	0.284605	10	-0.06	0.250998	0.063
Zhu, Y BT	PLA	100	2	99	2	14	-1	2	4
Zhu, Y CT	PLA	94	76.63	95	5	14	1	74.2564	5514.01
Dupuy, O	CHO	0.96	0.05	0.94	0.08	17	-0.02	0.0943398	0.0089
Harper, L. D 2017 (Choice decision making)	CHO	96	3	95	3	15	-1	3	9
Harper, L. D 2017 (Numeric working memory)	CHO	97	4	94	7	15	-3	6.08276	37
Pomportes, L 2016	CHO	94.7	4.12311	95.1	4.12311	17	0.4	4.12311	17
Pomportes, L 2019	CHO	96.54	0.71	96.53	0.69	10	-0.01	0.700214	0.4903
Sun, F. H C	CHO	97.1	2.7	95.9	5.8	16	-1.2	5.02693	25.27
Sun, F. H S	CHO	98.8	3.9	98.8	2.9	16	0	3.50856	12.31
Wong, S. H 2014 (WMT of Men)	CHO	1.15	0.06	1.12	0.09	9	-0.03	0.0793725	0.0063
Wong, S. H 2014 (WMT of Women)	CHO	1.11	0.252982	1.06	0.126491	10	-0.05	0.219089	0.048
Zhu, Y BT	CHO	100	2	98	4	14	-2	3.4641	12
Zhu, Y ST	CHO	93	7	93	7	14	0	7	49
