# Supplementary material for: Effects of carbohydrate drinks ingestion on executive function in athletes: a systematic review and meta-analysis
Source: Front Psychol. 2023 Aug 10;14:1183460. doi: 10.3389/fpsyg.2023.1183460 (PMC10448191; doi:10.3389/fpsyg.2023.1183460)
Supplement: Supplementary file 1 [file Data_Sheet_1.ZIP › Supplementary Materials/Table 2/RT.xlsx]

## Sheet: Sheet1
author	mean.e.pre	sd.e.pre	mean.c.pre	sd.c.pre	n.e	mean.e.po	sd.e.po	n.c	mean.c.po	sd.c.po	Mean.e	Mean.c	e	c	SD.e	SD.c
Dupuy, O	1.116	0.284	1.017	0.298	17	0.858	0.253	17	0.952	0.195	-0.258	-0.065	0.144665	0.126829	0.380349	0.356131
Harper, L. D 2017 (Choice decision making)	0.4	0.063	0.396	0.05	15	0.383	0.057	15	0.379	0.039	-0.017	-0.017	0.003627	0.002071	0.0602246	0.0455082
Harper, L. D 2017 (Numeric working memory)	0.849	0.226	0.891	0.224	15	0.787	0.193	15	0.812	0.217	-0.062	-0.079	0.044707	0.048657	0.21144	0.220583
Hogervorst, E	17	6	20	10	14	19	9	14	18	10	2	-2	63	100	7.93725	10
Pollow, D 2016 (TTD)	5.51	0.39	5.31	0.5	7	5.31	0.5	7	4.71	0.4	-0.2	-0.6	0.2071	0.21	0.455082	0.458258
Pollow, D 2016 (TTE)	5.91	0.6	5.41	0.4	7	5.41	0.4	7	4.91	0.4	-0.5	-0.5	0.28	0.16	0.52915	0.4
Pomportes, L 2016	0.4531	0.0536004	0.4441	0.0700928	17	0.4354	0.0494773	17	0.4531	0.0742159	-0.0177	0.009	0.002669	0.005219	0.0516624	0.0722426
Pomportes, L 2019	0.34544	0.00875	0.34158	0.00463	10	0.32737	0.00804	10	0.33972	0.00862	-0.01807	-0.00186	7.08541e-05	5.58307e-05	0.00841749	0.00747199
Sun, F. H C	1.01	0.266	0.942	0.26	16	0.948	0.28	16	0.953	0.244	-0.062	0.011	0.074676	0.063696	0.273269	0.252381
Sun, F. H S	0.695	0.132	0.667	0.154	16	0.672	0.125	16	0.684	0.144	-0.023	0.017	0.016549	0.022276	0.128643	0.149251
Zhu, Y BT	0.71	0.153	0.537	0.066	14	0.674	0.113	14	0.51	0.063	-0.036	-0.027	0.018889	0.004167	0.137437	0.0645523
Zhu, Y CT	0.973	0.289	0.973	0.289	14	0.903	0.249	14	0.903	0.249	-0.07	-0.07	0.073561	0.073561	0.271221	0.271221
