# Supplementary material for: Effects of carbohydrate drinks ingestion on executive function in athletes: a systematic review and meta-analysis
Source: Front Psychol. 2023 Aug 10;14:1183460. doi: 10.3389/fpsyg.2023.1183460 (PMC10448191; doi:10.3389/fpsyg.2023.1183460)
Supplement: Supplementary file 1 [file Data_Sheet_1.ZIP › Supplementary Materials/Table 2/Score.xlsx]

## Sheet: Sheet1
author	mean.e.pre	sd.e.pre	mean.c.pre	sd.c.pre	n.e	mean.e.po	sd.e.po	n.c	mean.c.po	sd.c.po	pubyear	age_group	control	Mean.e	Mean.c	e	c	SD.e	SD.c
color	98.63	2.7	97.77	2.7		100.62	3.29		97.24	3.21				1.99	-0.53	41.2827	184.622	6.42516	13.5876
word	131.08	4.29	130.45	4.24		136.97	4.29		132.63	4.92				5.89	2.18	82.3056	368.082	9.07225	19.1855
